# Supplementary material for: Comparative Efficacy and Safety of First-Line Immune Checkpoint Inhibitors Plus Chemotherapy with or Without Bevacizumab in Advanced Non-Squamous Non-Small Cell Lung Carcinoma
Source: Curr Oncol. 2026 Mar 18;33(3):173. doi: 10.3390/curroncol33030173 (PMC13025701; doi:10.3390/curroncol33030173)
Supplement: Supplementary file 1 [file curroncol-33-00173-s001.zip]

Archive with 7 entries (7 files):
- Figure S1.pdf
- Figure S2.pdf
- Figure S3.pdf
- Figure S4.pdf
- File S1.pdf
- File S2.pdf
- Table S1.xlsx
