# Supplementary material for: Comparative Efficacy and Safety of First-Line Immune Checkpoint Inhibitors Plus Chemotherapy with or Without Bevacizumab in Advanced Non-Squamous Non-Small Cell Lung Carcinoma
Source: Curr Oncol. 2026 Mar 18;33(3):173. doi: 10.3390/curroncol33030173 (PMC13025701; doi:10.3390/curroncol33030173)
Supplement: Supplementary file 1 [file curroncol-33-00173-s001.zip › Table S1.xlsx]

## Sheet: Sheet1
Table S1. Treatment-related AEs of the real-world cohort
Patients no. (%)	I+C					I+C+B
AEs	Any grade	Grade 1-2	Grade 3-4	Grade 5		Any grade	Grade 1-2	Grade 3-4	Grade 5
Abdominal distension	8 (7.3%)	8 (7.3%)	0 (0.0%)	0 (0.0%)		8 (4.8%)	7 (4.2%)	1 (0.6%)	0 (0.0%)
Acute kidney injury	9 (8.2%)	9 (8.2%)	0 (0.0%)	0 (0.0%)		18 (10.8%)	17 (10.2%)	1 (0.6%)	0 (0.0%)
ALT increased	28 (25.5%)	25 (22.7%)	3 (2.7%)	0 (0.0%)		26 (15.6%)	24 (14.4%)	2 (1.2%)	0 (0.0%)
Anemia	24 (21.8%)	20 (18.2%)	4 (3.6%)	0 (0.0%)		45 (26.9%)	35 (21.0%)	10 (6.0%)	0 (0.0%)
Arthralgia	2 (1.8%)	2 (1.8%)	0 (0.0%)	0 (0.0%)		3 (1.8%)	2 (1.2%)	1 (0.6%)	0 (0.0%)
AST increased	25 (22.7%)	21 (19.1%)	4 (3.6%)	0 (0.0%)		29 (17.4%)	24 (14.4%)	5 (3.0%)	0 (0.0%)
Asthenia	14 (12.7%)	14 (12.7%)	0 (0.0%)	0 (0.0%)		25 (15.0%)	22 (13.2%)	3 (1.8%)	0 (0.0%)
Blood coagulation disorder	5 (4.5%)	4 (3.6%)	1 (0.9%)	0 (0.0%)		6 (3.6%)	6 (3.6%)	0 (0.0%)	0 (0.0%)
Constipation	10 (9.1%)	10 (9.1%)	0 (0.0%)	0 (0.0%)		19 (11.4%)	19 (11.4%)	0 (0.0%)	0 (0.0%)
Cough	16 (14.5%)	16 (14.5%)	0 (0.0%)	0 (0.0%)		34 (20.4%)	30 (18.0%)	4 (2.4%)	0 (0.0%)
Decreased appetite	15 (13.6%)	15 (13.6%)	0 (0.0%)	0 (0.0%)		30 (18.0%)	29 (17.4%)	1 (0.6%)	0 (0.0%)
Decreased neutrophil count	9 (8.2%)	3 (2.7%)	6 (5.5%)	0 (0.0%)		11 (6.6%)	5 (3.0%)	6 (3.6%)	0 (0.0%)
Decreased platelet count	16 (14.5%)	11 (10.0%)	5 (4.5%)	0 (0.0%)		37 (22.2%)	13 (7.8%)	24 (14.4%)	0 (0.0%)
Decreased weight	8 (7.3%)	7 (6.4%)	1 (0.9%)	0 (0.0%)		9 (5.4%)	9 (5.4%)	0 (0.0%)	0 (0.0%)
Decreased white blood cell count	15 (13.6%)	6 (5.5%)	9 (8.2%)	0 (0.0%)		19 (11.4%)	11 (6.6%)	8 (4.8%)	0 (0.0%)
Diarrhea	11 (10.0%)	9 (8.2%)	2 (1.8%)	0 (0.0%)		28 (16.8%)	16 (9.6%)	12 (7.2%)	0 (0.0%)
Dizziness	4 (3.6%)	4 (3.6%)	0 (0.0%)	0 (0.0%)		14 (8.4%)	14 (8.4%)	0 (0.0%)	0 (0.0%)
Dyspnea	7 (6.4%)	5 (4.5%)	2 (1.8%)	0 (0.0%)		20 (12.0%)	16 (9.6%)	4 (2.4%)	0 (0.0%)
Edema	8 (7.3%)	8 (7.3%)	0 (0.0%)	0 (0.0%)		9 (5.4%)	9 (5.4%)	0 (0.0%)	0 (0.0%)
Epistaxis	4 (3.6%)	2 (1.8%)	2 (1.8%)	0 (0.0%)		9 (5.4%)	9 (5.4%)	0 (0.0%)	0 (0.0%)
Fatigue	13 (11.8%)	13 (11.8%)	0 (0.0%)	0 (0.0%)		20 (12.0%)	20 (12.0%)	0 (0.0%)	0 (0.0%)
Fever	15 (13.6%)	9 (8.2%)	6 (5.5%)	0 (0.0%)		19 (11.4%)	15 (9.0%)	4 (2.4%)	0 (0.0%)
Headache	6 (5.5%)	5 (4.5%)	1 (0.9%)	0 (0.0%)		14 (8.4%)	14 (8.4%)	0 (0.0%)	0 (0.0%)
Hemoptysis	7 (6.4%)	7 (6.4%)	0 (0.0%)	0 (0.0%)		7 (4.2%)	7 (4.2%)	0 (0.0%)	0 (0.0%)
Hypertension	7 (6.4%)	7 (6.4%)	0 (0.0%)	0 (0.0%)		15 (9.0%)	13 (7.8%)	2 (1.2%)	0 (0.0%)
Hyponatremia	8 (7.3%)	5 (4.5%)	3 (2.7%)	0 (0.0%)		4 (2.4%)	3 (1.8%)	1 (0.6%)	0 (0.0%)
Myalgia	10 (9.1%)	6 (5.5%)	4 (3.6%)	0 (0.0%)		8 (4.8%)	2 (1.2%)	6 (3.6%)	0 (0.0%)
Myocardial ischemia	5 (4.5%)	4 (3.6%)	1 (0.9%)	0 (0.0%)		10 (6.0%)	8 (4.8%)	2 (1.2%)	0 (0.0%)
Nausea	24 (21.8%)	24 (21.8%)	0 (0.0%)	0 (0.0%)		47 (28.1%)	40 (24.0%)	7 (4.2%)	0 (0.0%)
Neurtropenia	5 (4.5%)	3 (2.7%)	2 (1.8%)	0 (0.0%)		9 (5.4%)	2 (1.2%)	7 (4.2%)	0 (0.0%)
Peripheral neuropathy	10 (9.1%)	10 (9.1%)	0 (0.0%)	0 (0.0%)		11 (6.6%)	9 (5.4%)	2 (1.2%)	0 (0.0%)
Pneumonia	5 (4.5%)	3 (2.7%)	2 (1.8%)	0 (0.0%)		14 (8.4%)	5 (3.0%)	9 (5.4%)	0 (0.0%)
Pneumonitis	15 (13.6%)	7 (6.4%)	8 (7.3%)	0 (0.0%)		19 (11.4%)	17 (10.2%)	2 (1.2%)	0 (0.0%)
Proteinuria	2 (1.8%)	1 (0.9%)	1 (0.9%)	0 (0.0%)		9 (5.4%)	4 (2.4%)	5 (3.0%)	0 (0.0%)
Pruritus	9 (8.2%)	9 (8.2%)	0 (0.0%)	0 (0.0%)		16 (9.6%)	11 (6.6%)	5 (3.0%)	0 (0.0%)
Rash	16 (14.5%)	16 (14.5%)	0 (0.0%)	0 (0.0%)		31 (18.6%)	28 (16.8%)	3 (1.8%)	0 (0.0%)
Stomatitis	5 (4.5%)	3 (2.7%)	2 (1.8%)	0 (0.0%)		10 (6.0%)	9 (5.4%)	1 (0.6%)	0 (0.0%)
Tachycardia	4 (3.6%)	2 (1.8%)	2 (1.8%)	0 (0.0%)		12 (7.2%)	8 (4.8%)	4 (2.4%)	0 (0.0%)
Thrombocytopenia	11 (10.0%)	7 (6.4%)	4 (3.6%)	0 (0.0%)		20 (12.0%)	5 (3.0%)	15 (9.0%)	0 (0.0%)
Thyroid dysfunction	7 (6.4%)	6 (5.5%)	1 (0.9%)	0 (0.0%)		11 (6.6%)	10 (6.0%)	1 (0.6%)	0 (0.0%)
Upper gastrointestinal hemorrhage	0 (0.0%)	0 (0.0%)	0 (0.0%)	0 (0.0%)		4 (2.4%)	2 (1.2%)	1 (0.6%)	1 (0.6%)
Vomiting	16 (14.5%)	15 (13.6%)	1 (0.9%)	0 (0.0%)		32 (19.2%)	31 (18.6%)	1 (0.6%)	0 (0.0%)
Abbreviations: AEs, adverse events; I+C, immune checkpoint inhibitor plus chemotherapy; I+C+B, immune checkpoint inhibitor plus chemotherapy and bevacizumab. Note: AEs with >5% incidence (any grade) or any Grade 5 events are reported.
